# Supplementary material for: Beneficial Exercises for Cancer-Related Fatigue among Women with Breast Cancer: A Systematic Review and Network Meta-Analysis
Source: Cancers (Basel). 2022 Dec 27;15(1):151. doi: 10.3390/cancers15010151 (PMC9817866; doi:10.3390/cancers15010151)
Supplement: Supplementary file 1 [file cancers-15-00151-s001.zip]

Archive with 3 entries (3 files):
- Supplementary figures.pdf
- Table S1 - PRISMA_2020_checklist.pdf
- Table S2 - Searching process.pdf
